# Supplementary material for: Newly Discovered Components of Dendrolimus pini Sex Pheromone
Source: Insects. 2022 Nov 17;13(11):1063. doi: 10.3390/insects13111063 (PMC9699269; doi:10.3390/insects13111063)
Supplement: Supplementary file 1 [file insects-13-01063-s001.zip]

Archive with 2 entries (2 files):
- behavior_7.wmv
- SubMat_ proof.pdf
